# Supplementary material for: Tracing fossil-based plastics, chemicals and fertilizers production in China
Source: Nat Commun. 2024 May 8;15:3854. doi: 10.1038/s41467-024-47930-0 (PMC11078955; doi:10.1038/s41467-024-47930-0)
Supplement: Supplementary file 4 — Supplementary Data 1 [file 41467_2024_47930_MOESM4_ESM.xlsx]

## Sheet: notes
Supplementary Dataset 1 for
Tracing Fossil-Based Plastics, Chemicals and Fertilizers Production in China AUTHOR LIST Meng Jiang1,2,9, Yuheng Cao1,9, Changgong Liu3, Dingjiang Chen1,4, Wenji Zhou5, Qian Wen6, Hejiang Yu1, Jian Jiang1, Yucheng Ren1, Shanying Hu1,4, Edgar Hertwich2,*, Bing Zhu4,7,8,* AFFILIATIONS 1. Department of Chemical Engineering, Tsinghua University, Beijing 100084, China 2. Industrial Ecology Programme, …

## Sheet: Figure_1
cat_3	cat_1	cat_2	cat_x	cat_0	value
Coal-direct consumption	Direct use		Coal-fuel	Coal	91681
Coal-loss	Loss		Coal-fuel	Coal	12636.8
Coal-heat/steam/electricity	Electr./heat/steam		Coal-fuel	Coal	205440
Coal-coking	Coking		Coal-fuel	Coal	56035
Coal-to-oil/gas			Coal-fuel	Coal	2278.4
Coal-syngas		Feedstock (syngas)	Coal-feedstock	Coal	14777.1
Coal-coke (PVC)		Feedstock (coke)	Coal-feedstock	Coal	2875.21
Oil-heat/steam/electricity			Oil-fuel	Oil	1232.8
Oil-loss			Oil-fuel	Oil	1656.9
Oil-refinery	Refinery		Oil-fuel	Oil	38518.5
Oil-LPG	LPG		Oil-fuel	Oil	2575.69
Oil-petroleum coke			Oil-fuel	Oil	3980
Oil-cracking		Feedstock (cracking)	Oil-feedstock	Oil	8223.31
Oil-asphalt		Feedstock (asphalt)	Oil-feedstock	Oil	2721.7
Gas-industry	Industry		Gas-fuel	Gas	5451.99
Gas-residential	Residential		Gas-fuel	Gas	6722
Gas-electricity			Gas-fuel	Gas	3063
Gas-chemical industry (heat/steam)			Gas-fuel	Gas	672.569
Gas-syngas		Feedstock	Gas-feedstock	Gas	1286.43

## Sheet: Figure_2
	Flow	Amount
	Acrylonitrile-Butadiene-Styrene -> By-products	0.1
	Acrylonitrile-Butadiene-Styrene -> Export	0
	Acrylonitrile-Butadiene-Styrene -> Plastics (Synthetic Resins)	5.3
	Ammonia -> Ammonium phosphate	6.9
	Ammonia -> Export	0
	Ammonia -> First tier intermediates	3.3
	Ammonia -> Nitric acid	2.5
	Ammonia -> Other chemicals	5.3
	Ammonia -> Other N-fertilizers	6.6
	Ammonia -> Urea	32.5
	Ammonium phosphate -> By-products	0.8
	Ammonium phosphate -> Export	9.1
	Ammonium phosphate -> Fertilizers	24.9
	BTX aromatics -> Export	0
	BTX aromatics -> First tier intermediates	9.1
	BTX aromatics -> Other chemicals	9
	BTX aromatics -> Styrene	5.4
	BTX aromatics -> Terephthalic acid	27.6
	By-products -> Output	509.1
	C4 -> By-products	0.2
	C4 -> Export	0
	C4 -> First tier intermediates	2.5
	C4 -> Methyl ter-butyl ether	7.5
	C4 -> Other chemicals	0.5
	Calcium carbide -> By-products	49.4
	Calcium carbide -> Export	0.1
	Calcium carbide -> First tier intermediates	1.4
	Calcium carbide -> Other chemicals	5.6
	Calcium carbide -> Vinyl chloride	19.6
	Coal -> Coking	28.8
	Coal -> Export	0.4
	Coal -> Syngas process	147.8
	Coking -> BTX aromatics	3
	Coking -> By-products	5.2
	Coking -> Calcium carbide	16
	Coking -> Syngas process	4.5
	Domestic consumption -> Output	326.6
	Domestic production -> Coal	164.5
	Domestic production -> Natural gas	8.2
	Domestic production -> Oil	26
	Domestic production -> Other reactants	515.6
	Ethylene -> By-products	4.3
	Ethylene -> Ethylene glycol	1.7
	Ethylene -> Export	0
	Ethylene -> First tier intermediates	1.7
	Ethylene -> Polyethylene	14.9
	Ethylene -> Styrene	1.9
	Ethylene -> Vinyl chloride	1.6
	Ethylene glycol -> By-products	0.4
	Ethylene glycol -> Export	0
	Ethylene glycol -> Other chemicals	0.9
	Ethylene glycol -> Polyethylene terephthalate	15.6
	Ethylene glycol -> Second tier intermediates	0.3
	Export -> Output	30.9
	Fertilizers -> Domestic consumption	93.2
	Fibers & Rubbers (Elastomers) -> Domestic consumption	44.5
	First tier intermediates -> Acrylonitrile-Butadiene-Styrene	1.4
	First tier intermediates -> By-products	17
	First tier intermediates -> Export	0.7
	First tier intermediates -> Fuels, Additives & Explosives	3
	First tier intermediates -> Other chemicals	13.7
	First tier intermediates -> Second tier intermediates	19.8
	Formaldehyde -> By-products	6
	Formaldehyde -> Export	0
	Formaldehyde -> Other chemicals	2.8
	Formaldehyde -> Second tier intermediates	1.2
	Formaldehyde -> Urea-formaldehyde	5
	Fuels, Additives & Explosives -> Domestic consumption	48.1
	Heavy feed -> Oil-based process	71.9
	Import -> Acrylonitrile-Butadiene-Styrene	1.8
	Import -> Ammonia	0.7
	Import -> Ammonium phosphate	0
	Import -> BTX aromatics	17.8
	Import -> C4	0.4
	Import -> Coal	12.4
	Import -> Ethylene	2.2
	Import -> Ethylene glycol	8.8
	Import -> First tier intermediates	2.1
	Import -> Methanol	8.1
	Import -> Methyl ter-butyl ether	0.2
	Import -> Natural gas	4.8
	Import -> Nitric acid	0.1
	Import -> Oil	63.6
	Import -> Other N-fertilizers	0
	Import -> Polyethylene	11.8
	Import -> Polyethylene terephthalate	0.3
	Import -> Polypropylene	3.2
	Import -> Polystyrene	0.7
	Import -> Polyvinyl chloride	1
	Import -> Propylene	3.1
	Import -> Second tier intermediates	2.7
	Import -> Styrene	3.2
	Import -> Terephthalic acid	0.5
	Import -> Third tier intermediates	1.8
	Import -> Urea	0.1
	Import -> Vinyl chloride	0.8
	Input -> Domestic production	714.3
	Input -> Import	152.2
	Light feed -> Oil-based process	16.9
	Methanol -> Ethylene	9.4
	Methanol -> Export	0.1
	Methanol -> First tier intermediates	8.2
	Methanol -> Formaldehyde	10
	Methanol -> Fuels, Additives & Explosives	6.3
	Methanol -> Methyl ter-butyl ether	4.3
	Methanol -> Propylene	20.1
	Methyl ter-butyl ether -> By-products	0.1
	Methyl ter-butyl ether -> Export	0
	Methyl ter-butyl ether -> Fuels, Additives & Explosives	11.8
	Natural gas -> Export	0.2
	Natural gas -> Syngas process	12.9
	Nitric acid -> By-products	4.3
	Nitric acid -> Export	0
	Nitric acid -> Other chemicals	2.3
	Nitric acid -> Second tier intermediates	6.6
	Oil -> Export	0.7
	Oil -> Heavy feed	71.9
	Oil -> Light feed	16.9
	Oil-based process -> BTX aromatics	30.4
	Oil-based process -> C4	10.2
	Oil-based process -> Ethylene	14.6
	Oil-based process -> Fuels, Additives & Explosives	11.7
	Oil-based process -> Propylene	22.1
	Other chemicals -> Domestic consumption	46.9
	Other N-fertilizers -> Export	7.2
	Other N-fertilizers -> Fertilizers	19.5
	Other reactants -> Ammonium phosphate	27.9
	Other reactants -> C4	0.1
	Other reactants -> Calcium carbide	60.1
	Other reactants -> Ethylene glycol	2
	Other reactants -> First tier intermediates	13.7
	Other reactants -> Formaldehyde	5
	Other reactants -> Nitric acid	10.6
	Other reactants -> Other N-fertilizers	15.7
	Other reactants -> Second tier intermediates	7.4
	Other reactants -> Styrene	0.3
	Other reactants -> Syngas process	327.6
	Other reactants -> Terephthalic acid	24.9
	Other reactants -> Third tier intermediates	0.3
	Other reactants -> Vinyl chloride	19.8
	Other reactants-CO2 for fertilizers -> Other N-fertilizers	4.4
	Other reactants-CO2 for fertilizers -> Urea	42.6
	Plastics (Synthetic Resins) -> Domestic consumption	93.9
	Polyethylene -> By-products	0.1
	Polyethylene -> Export	0.2
	Polyethylene -> Plastics (Synthetic Resins)	26.3
	Polyethylene terephthalate -> By-products	9.1
	Polyethylene terephthalate -> Export	2.5
	Polyethylene terephthalate -> Fibers & Rubbers (Elastomers)	37.5
	Polyethylene terephthalate -> Plastics (Synthetic Resins)	8.4
	Polypropylene -> By-products	0.1
	Polypropylene -> Export	0.3
	Polypropylene -> Plastics (Synthetic Resins)	21.9
	Polystyrene -> By-products	0
	Polystyrene -> Export	0.3
	Polystyrene -> Plastics (Synthetic Resins)	6
	Polyvinly chloride -> By-products	0.2
	Polyvinly chloride -> Export	1.1
	Polyvinly chloride -> Plastics (Synthetic Resins)	17.8
	Propylene -> By-products	14.2
	Propylene -> Export	0
	Propylene -> First tier intermediates	7.8
	Propylene -> Other chemicals	3.8
	Propylene -> Polypropylene	19.2
	Propylene -> Styrene	0.4
	Second tier intermediates -> By-products	9.6
	Second tier intermediates -> Export	1.8
	Second tier intermediates -> Fertilizers	4.5
	Second tier intermediates -> Fibers & Rubbers (Elastomers)	4.2
	Second tier intermediates -> Fuels, Additives & Explosives	5.2
	Second tier intermediates -> Other chemicals	1.5
	Second tier intermediates -> Plastics (Synthetic Resins)	1.2
	Second tier intermediates -> Third tier intermediates	10.9
	Styrene -> Acrylonitrile-Butadiene-Styrene	2.4
	Styrene -> By-products	0.7
	Styrene -> Export	0
	Styrene -> Other chemicals	1.5
	Styrene -> Polystyrene	5.7
	Styrene -> Second tier intermediates	1
	Syngas process -> Ammonia	56.3
	Syngas process -> By-products	328.7
	Syngas process -> Ethylene glycol	4.8
	Syngas process -> First tier intermediates	5.7
	Syngas process -> Methanol	50.3
	Syngas process -> Other reactants-CO2 for fertilizers	46.9
	Terephthalic acid -> By-products	10.9
	Terephthalic acid -> Export	0.5
	Terephthalic acid -> Polyethylene terephthalate	41.6
	Third tier intermediates -> By-products	1.9
	Third tier intermediates -> Export	0.6
	Third tier intermediates -> Fibers & Rubbers (Elastomers)	2.8
	Third tier intermediates -> Fuels, Additives & Explosives	0.7
	Third tier intermediates -> Plastics (Synthetic Resins)	7.1
	Urea -> By-products	18.6
	Urea -> Export	4.7
	Urea -> Fertilizers	44.4
	Urea -> Urea-formaldehyde	7.5
	Urea-formaldehyde -> By-products	3
	Urea-formaldehyde -> Fuels, Additives & Explosives	9.5
	Vinyl chloride -> By-products	23.8
	Vinyl chloride -> Export	0
	Vinyl chloride -> Polyvinyl chloride	18.1

## Sheet: Figure_3
			Platform Chemicals Production by Feedstock (Carbon Source)			Uncertainty (± absolute deviation)
Category	Route	Product	Coal-based	Oil-based	Gas-based	Coal-based	Oil-based	Gas-based
Primary chemicals	Ethylene-Related	Ethylene	0.200777	0.799223	0	0.0163004	0.0163004	0
Primary chemicals	Propylene-Related	Propylene	0.250044	0.749956	0	0.0148185	0.0148185	0
Primary chemicals	C4	Butene	0	1	0	0	0	0
Primary chemicals	C4	Butadiene	0	1	0	0	0	0
Primary chemicals	BTX	Benzene	0.260861	0.739139	0	2.32814e-13	4.48863e-13	0
Primary chemicals	BTX	Toluene	0	1	0	0	0	0
Primary chemicals	BTX	Ortho-Xylene	0	1	0	0	0	0
Primary chemicals	BTX	Meta-Xylene	0	1	0	0	0	0
Primary chemicals	BTX	Para-Xylene	0	1	0	0	0	0
Primary chemicals	Methanol-Related	Methanol	0.889943	0	0.110057	0.0193337	0	0.0193337
Primary chemicals	Ammonia-Related	Ammonia	0.760016	0	0.239984	0.063997	0	0.063997
Primary chemicals	Calcium Carbide-Related	Calcium Carbide	1	0	0	0	0	0

## Sheet: Figure_4
			Chemicals Production by Feedstock (Carbon Source)			Uncertainty (± absolute deviation)
Category	Product Category	Product	Coal-based	Oil-based	Gas-based	Coal-based	Oil-based	Gas-based
2nd intermediate	Plastics	Acrylonitrile Butadiene Styrene (ABS)	0.10679	0.874079	0.0191307	0.00333699	0.0011601	0.00119535
2nd intermediate	Plastics	Phenol Formaldehyde Resin	0.479932	0.398999	0.121068	0.0110029	0.00953159	0.00899463
3rd intermediate	Plastics	Polycarbonate	0.100677	0.899323	0	3.51386e-14	5.65992e-13	0
1st intermediate	Plastics	Polyethylene (PE)	0.247519	0.752481	0	0.0201685	0.0201685	0
1st intermediate	Plastics	Polypropylene (PP)	0.368389	0.631611	0	0.0218321	0.0218321	0
2nd intermediate	Plastics	Polystyrene (PS)	0.107268	0.892732	0	2.70062e-14	1.72085e-14	0
3rd intermediate	Plastics	Polyurethane	0.0719043	0.928096	0	0.000349135	0.000349135	0
2nd intermediate	Plastics	Polyvinyl Chloride (PVC)	0.763993	0.236007	0	0.0498198	0.0498198	0
2nd intermediate	Fibers / Plastics	Polyethylene Terephthalate (PET)	0.0389693	0.961031	0	0.00196921	0.00196921	0
3rd intermediate	Fibers	Nylon 6	0.258222	0.699586	0.0421916	0.00761522	1.62981e-13	0.00761522
2nd intermediate	Fibers	Polyacrylonitrile (PAN)	0.176613	0.736011	0.0873764	0.0148639	1.69531e-13	0.0148639
1st intermediate	Rubbers (elastomers)	Polybutadiene	0	1	0	0	0	0
2nd intermediate	Rubbers (elastomers)	Styrene-Butadiene Rubber (SBR)	0.0492774	0.950723	0	0.00123203	0.00123203	0
2nd intermediate	Rubbers (elastomers)	Styrene-Butadiene-Styrene (SBS)	0.057223	0.942777	0	0.00123462	0.00123462	0
2nd intermediate	Fertilizers	Ammonium Bicarbonate	0.750416	0	0.249584	0.0631899	0	0.0631899
2nd intermediate	Fertilizers	Ammonium Chloride	0.750416	0	0.249584	0.0631899	0	0.0631899
2nd intermediate	Fertilizers	Ammonium Sulfate	0.750416	0	0.249584	0.0631899	0	0.0631899
1st intermediate	Fertilizers	Diammonium Phosphate	0.750416	0	0.249584	0.0631899	0	0.0631899
1st intermediate	Fertilizers	Monoammonium Phosphate	0.750416	0	0.249584	0.0631899	0	0.0631899
1st intermediate	Fertilizers	Urea	0.750416	0	0.249584	0.0631899	0	0.0631899
2nd intermediate	Fertilizers / Explosives	Ammonium Nitrate	0.750416	0	0.249584	0.0631899	0	0.0631899
1st intermediate	Fuels	Dimethyl Ether	0.765623	0	0.234377	0.0166329	0	0.0166329
1st intermediate	Fuels	Methyl Tert-Butyl Ether (MTBE)	0.278092	0.636776	0.0851312	0.0060346	5.77316e-13	0.0060346
2nd intermediate	Additives	Dioctyl Phthalate	0.216519	0.765309	0.0181719	1.21153e-13	8.27116e-13	5.24927e-15
3rd intermediate	Additives	Polyvinyl Alcohol (PVA)	0.64	0.21	0.15	0.0208645	0.0116385	0.0083132
2nd intermediate	Additives	Urea-Formaldehyde	0.755543	0	0.244457	0.031399	0	0.031399
1st intermediate	Intermediates / other chemicals	1-Butanol	0.431849	0.568151	0	4.78506e-14	3.52496e-13	0
1st intermediate	Intermediates / other chemicals	2-Ethylhexanol	0.353303	0.646697	0	2.65676e-13	3.21632e-13	0
1st intermediate	Intermediates / other chemicals	Acetic Acid	0.874999	0	0.125001	0.00887087	0	0.00887087
1st intermediate	Intermediates / other chemicals	Acetone	0	1	0	0	0	0
1st intermediate	Intermediates / other chemicals	Acrylonitrile	0.20062	0.736027	0.0633529	0.0168851	1.69753e-13	0.0168851
2nd intermediate	Intermediates / other chemicals	Bisphenol A	0.142466	0.857534	0	2.59515e-14	2.65343e-14	0
2nd intermediate	Intermediates / other chemicals	Caprolactam	0.284174	0.682724	0.0331016	0.00838062	3.85136e-13	0.00838062
1st intermediate	Intermediates / other chemicals	Cyclohexanone	0.21359	0.78641	0	1.20071e-13	3.56826e-13	0
1st intermediate	Intermediates / other chemicals	Epoxyethane	0	1	0	0	0	0
1st intermediate	Intermediates / other chemicals	Epoxypropane	0	1	0	0	0	0
1st intermediate	Intermediates / other chemicals	Ethylene Glycol (EG)	0.260781	0.739219	0	8.42104e-14	4.5175e-13	0
1st intermediate	Intermediates / other chemicals	Formaldehyde	0.765623	0	0.234377	0.0166329	0	0.0166329
2nd intermediate	Intermediates / other chemicals	Methylene Diphenyl Diisocyanate (MDI)	0.21359	0.78641	0	1.20071e-13	3.56826e-13	0
1st intermediate	Intermediates / other chemicals	Nitric Acid	0.750416	0	0.249584	0.0631899	0	0.0631899
1st intermediate	Intermediates / other chemicals	Phenol	0.21359	0.78641	0	1.20071e-13	3.56826e-13	0
1st intermediate	Intermediates / other chemicals	Phthalic Anhydride	0	1	0	0	0	0
2nd intermediate	Intermediates / other chemicals	Polyether Polyol	0.0112009	0.988799	0	0.000893215	0.000893215	0
1st intermediate	Intermediates / other chemicals	Styrene	0.15804	0.84196	0	2.94209e-15	1.47993e-13	0
1st intermediate	Intermediates / other chemicals	Terephthalic Acid	0	1	0	0	0	0
2nd intermediate	Intermediates / other chemicals	Toluene Diisocyanate (TDI)	0	1	0	0	0	0
1st intermediate	Intermediates / other chemicals	Vinly Chloride	0.799936	0.200064	0	0.0521612	0.0521612	0
2nd intermediate	Intermediates / other chemicals	Vinyl Acetate	0.802357	0.0634152	0.134227	0.000125617	0.00206737	0.00765162

## Sheet: Figure_5
				Values							Uncertainty (± percent deviation)
No	Product	Technology	Name	Production (Mt)	Unit Emission_Fuels (t/t)	Unit Emission_Process (t/t)	Unit Emission (t/t)	Total Emission_Fuels (Mt)	Total Emission_Process (Mt)	Total Emission (Mt)	Production	Unit Emission_Fuels	Unit Emission_Process	Unit Emission	Total Emission_Fuels	Total Emission_Process	Total Emission
1	Ethylene	Steam Cracking	Ethylene (Steam Cracking)	14.5738	1.10337	0	1.10337	16.0803	0	16.0803	0.0849828	0.179659	0	0.179659	0.182829	0	0.182829
2	Ethylene	Methanol to Olefin (MTO)	Ethylene (Methanol to Olefin (MTO))	3.64325	3.51832	6.6829	10.2012	12.8181	24.3475	37.1656	0.0329073	0.0703356	0.231904	0.15126	0.108434	0.245752	0.171866
3	Propylene	Steam Cracking	Propylene (Steam Cracking)	7.71762	1.10337	0	1.10337	8.51538	0	8.51538	0.0897293	0.179659	0	0.179659	0.337475	0	0.337475
4	Propylene	Catalytic Cracking	Propylene (Catalytic Cracking)	9.51963	0.433422	0	0.433422	4.12602	0	4.12602	0	0.165424	0	0.165424	0.168814	0	0.168814
5	Propylene	Propane dehydrogenation (PDH)	Propylene (Propane dehydrogenation (PDH))	4.19984	1.17774	0	1.17774	4.9463	0	4.9463	0.13132	0.0236605	0	0.0236605	0.0405341	0	0.0405341
6	Propylene	Methanol to Olefin (MTO)	Propylene (Methanol to Olefin (MTO))	3.64325	3.51832	6.6829	10.2012	12.8181	24.3475	37.1656	0.0329073	0.0703356	0.231904	0.15126	0.108434	0.245752	0.171866
7	Propylene	Methanol to Propylene (MTP)	Propylene (Methanol to Propylene (MTP))	3.35626	4.35435	8.34096	12.6953	14.6143	27.9944	42.6088	0.0353735	0.0442668	0.213311	0.138879	0.0566965	0.216032	0.143118
8	Butene	Steam Cracking	Butene (Steam Cracking)	1.92831	1.65427	0	1.65427	3.18993	0	3.18993	0.218449	0.175943	0	0.175943	0.452586	0	0.452586
9	Butene	LPG	Butene (LPG)	5.56	0	0	0	0	0	0	0	0	0	0	0	0	0
10	Butadiene	Steam Cracking	Butadiene (Steam Cracking)	2.23626	1.65427	0	1.65427	3.69938	0	3.69938	0.087736	0.114342	0.113039	0.175943	0	0.175943	0.179167
11	Butadiene	Butene dehydrogenation	Butadiene (Butene dehydrogenation)	0.394635	1.53839	0	1.53839	0.607102	0	0.607102	0	0.0269532	0	0.0269532	0.042587	0	0.042587
12	BTX	Coking	BTX (Coking)	2.95963	0.282563	0.0245846	0.307148	0.836282	0.0727615	0.909044	0.0994524	0.132114	0.132114	0.132114	0.229485	0.229485	0.229485
13	BTX	Steam Cracking	BTX (Steam Cracking)	7.79106	1.57742	0	1.57742	12.2897	0	12.2897	0.218449	0.177597	0	0.177597	0.281873	0	0.281873
14	BTX	Catalytic Reforming	BTX (Catalytic Reforming)	22.5617	1.85334	0	1.85334	41.8146	0	41.8146	0	0.176504	0	0.176504	0.220603	0	0.220603
15	Methanol	Coal to Methanol	Methanol (Coal to Methanol)	10.2172	1.30489	2.59331	3.8982	13.3324	26.4965	39.8288	0	0.110717	0.167795	0.116807	0.345823	0.301571	0.302497
16	Methanol	Natural Gas to Methanol	Methanol (Natural Gas to Methanol)	5.53053	0.630074	0	0.630074	3.48465	0	3.48465	0.177323	0.166205	0	0.166205	0.244097	0	0.244097
17	Methanol	Coke Oven Gas to Methanol	Methanol (Coke Oven Gas to Methanol)	5.02828	1.05517	0	1.05517	5.3057	0	5.3057	0.326985	0.0638957	0	0.0638957	0.108611	0	0.108611
18	Ammonia	Coal to ammonia	Ammonia (Coal to ammonia)	42.7822	1.35734	3.12309	4.48043	58.0701	133.613	191.683	0.0329073	0.062975	0.118729	0.084263	0.105642	0.14576	0.119395
19	Ammonia	Natural Gas to Ammonia	Ammonia (Natural Gas to Ammonia)	13.5101	0.910361	1.69586	2.60622	12.2991	22.9112	35.2103	0.415844	0.065832	0.125371	0.0839995	0.111166	0.153921	0.122624
20	Calcium Carbide	Coke to Calcium Carbide	Calcium Carbide (Coke to Calcium Carbide)	26.73	2.39222	1.36672	3.75894	63.944	36.5324	100.476	0.415844	0.117852	0.140691	0.0905666	0.117852	0.140691	0.0905666
21	Coke	Coking	Coke (Coking)	20.5639	0.290359	0.0245846	0.314944	5.97093	0.505557	6.47648	0.0994524	0.132114	0.132114	0.132114	0.229485	0.229485	0.229485
