# Supplementary material for: Tracing fossil-based plastics, chemicals and fertilizers production in China
Source: Nat Commun. 2024 May 8;15:3854. doi: 10.1038/s41467-024-47930-0 (PMC11078955; doi:10.1038/s41467-024-47930-0)
Supplement: Supplementary file 5 — Supplementary Data 2 [file 41467_2024_47930_MOESM5_ESM.xlsx]

## Sheet: notes@
Supplementary Data S2 for
Tracing Fossil-Based Plastics, Chemicals and Fertilizers Production in China AUTHOR LIST Meng Jiang1,2,9, Yuheng Cao1,9, Changgong Liu3, Dingjiang Chen1,4, Wenji Zhou5, Qian Wen6, Hejiang Yu1, Jian Jiang1, Yucheng Ren1, Shanying Hu1,4, Edgar Hertwich2,*, Bing Zhu4,7,8,* AFFILIATIONS 1. Department of Chemical Engineering, Tsinghua University, Beijing 100084, China 2. Industrial Ecology Programme, …
Only calculation results and technical process parameters are shown here, see the Supplementary Notes for specific calculation process and examples.

## Sheet: 1 Feedstock input and CO2
Contents for 1 Feedstock input and CO2
1.1 Primary Chemicals and carbon emissions
1.2 Steam cracking and other oil-based processes
1.3 Syngas process and Methanol-to-Olefin
1.4 Coke, calcium carbide and vinyl acetate production

## Sheet: 1.1
Notes: · The 'Proportion' in Table S1.1.2 here means what proportion of the product is produced by the corresponding process, and corresponds to Rij in the section of Method in this paper. For example, the '80%' in the first row indicates that 80% of the ethylene is produced by steam cracking process. · The 'Qe', 'Qh', 'Ee', 'Eh' in Table S1.1.2 corresponds to the same symbol in the section of Me…
	Table S1.1.1 Platform chemicals
	No	Chemicals	Yield (10kt)	Import (10kt)	Export (10kt)	HS code	Reference/Note
	1	ethylene	1821.8	215.7	0.6	29012100	Yield from [1]
	2	propylene	2800	309.9	0.2	29012200	Yield from [6]
	3	butene	748.3	0	0	29012310	The yield is calculated from the mass of butene required to produce MBTE No import and export data, so we assume those are both 0
	4	butadiene	263.1	36.1	0.4	29012410	Yield from [7]
	5	benzene	1134.6	250.3	3.6	29022000	The yield is extrapolated from previous years’ data
	6	toluene	719.6	50.9	0	29023000	Yield from [1]
	7	o-xylene	81.8	35.6	0	29024100	Yield from [1]
	8	m-xylene	4	0.8	0	29024200	The yield is extrapolated from previous years’ data
	9	p-xylene	1317.9	1443.8	3.5	29024300	The yield is calculated from the mass of PX required to produce PTA
	10	methanol	5028.8	814.5	12.7	29051100	The yield has been adjusted
	11	ammonia	5629.8	71.9	0.6	28141000	Yield from [1]
	12	calcium carbide	2673	0	10.6	28491000	Yield from [1]
	Table S1.1.2 Production of platform chemicals and processes directly consuming fossil hydrocarbons
	No	Products	Process description	Proportion	Reference/Note	Qe (t CO2/tce)	Qh (t CO2/tce)	Ee (tce/t product)	Eh (tce/t product)	Reference
	1	Ethylene	Steam cracking	0.8	25	4.88038	2.87035	0.0170522	0.355409	[74]
	2	Ethylene	Coal to Olefin/Methanol to Olefin (CTO/MTO)	0.2	25	4.88038	2.87035	0.102405	1.05163	[74]
	3	Propylene	Steam cracking	0.26	1	4.88038	2.87035	0.0170522	0.355409	[74]
	4	Propylene	Catalytic cracking	0.34	1	4.88038	2.87035	0.0143218	0.126649	[74]
	5	Propylene	Propane dehydrogenation	0.15	1	4.88038	2.87035	0.0918118	0.254206	[74]
	6	Propylene	Coal to Olefin/Methanol to Olefin (CTO/MTO)	0.13	[1] calculated	4.88038	2.87035	0.102405	1.05163	[74]
	7	Propylene	Coal to Propylene/Methanol to Propylene (CTP/MTP)	0.12		4.88038	2.87035	0.2892	1.02529	[74]
	8	Butene	Steam cracking	0.25	Calculated	4.88038	2.87035	0.0327541	0.520721	[74]
	9	Butene	LPG	0.75	Calculated	4.88038	2.87035	0	0	[74]
	10	Butadiene	Steam cracking	0.85	28	4.88038	2.87035	0.0327541	0.520721	[74]
	11	Butadiene	Butene dehydrogenation	0.15	28	4.88038	2.87035	0.0598316	0.434229	[74]
	12	BTX	Coking	0.0889	[1] and calculated	4.88038	2.87035	0.0297495	0.0505759	[74]
	13	BTX	Steam cracking	0.2313	[1] and calculated	4.88038	2.87035	0.028152	0.501689	[74]
	14	BTX	Catalytic Reforming	0.6798	[1] and calculated	4.88038	2.87035	0.0510583	0.558873	[74]
	15	Methanol	Coal-based syngas process	0.79	1	4.88038	2.87035	0.0169583	0.425777	[74]
	16	Methanol	Methane-based syngas process	0.11	1	4.88038	2.87035	0.00614396	0.209065	[74]
	17	Methanol	Coke oven gas-based syngas process	0.1	1	4.88038	2.87035	0.0761916	0.238064	[74]
	18	Ammonia	Coal-based syngas process	0.76	33	4.88038	2.87035	0.184335	0.159464	[74]
	19	Ammonia	Methane-based syngas process	0.24	33	4.88038	2.87035	0.120368	0.112502	[74]
	20	Calcium carbide	Electrothermal process	1	1	4.88038	2.87035	0.398876	0.155226	[74]
	21	Coke	Coking	1	1	4.88038	2.87035	0.0297495	0.0505759	[74]
	22	Ethylene glycol	Coal-based syngas process	0.26	1	The calculation of energy-related (indirect) carbon emissions:
	23	Hydrogen	Coal-based syngas process	1	1
	24	Synthesis gas	Coal-based syngas process	1	1
	25	Carbon monoxide	Coal-based syngas process	1	1
	26	Vinyl acetate	Methane-based process	0.15	1

## Sheet: 1.2
Notes: · The 'Results' means the calculation results for material mass of the inputs and outputs of the corresponding process. · The 'Coefficient' means the amount of raw material consumed per unit of product produced through the corresponding process, and corresponds to Qij in the section of Method in this paper.
Steam cracking
	Table S1.2.1 Feedstock input proportion of steam cracking process in China
	Feedstock input	Proportion of the input	Uncertainty range	Reference/Note
	Light feedstock (Ethane, light diesel, etc.)	0.136	N/A	Proportion ref: [1]; Uncertainty ref: N/A
	Heavy feedstock (Naphtha, heavy oil, etc.)	0.864	N/A	Proportion ref: [1]; Uncertainty ref: N/A
	Table S1.2.2 Chemical output proportion of steam cracking process in China
	Chemical output	Proportion of the output	Uncertainty range	Reference/Note
	Ethylene	0.334	N/A	Proportion ref: [1]; Uncertainty ref: N/A
	Propylene	0.175	N/A	Proportion ref: [1]; Uncertainty ref: N/A
	C4 components	0.094	N/A	Proportion ref: [1]; Uncertainty ref: N/A
	C6-C8 components	0.177	N/A	Proportion ref: [1]; Uncertainty ref: N/A
	Others	0.22	N/A	Proportion ref: [1]; Uncertainty ref: N/A
	Table S1.2.3 Mass calculation results of steam cracking
	Input	Results (10kt)	Output	Results (10kt)
	Light feed	593.6	Ethylene	1457.4
	Heavy feed	3771.2	Propylene	763.5
	——Others	3126.9	C4 components	411.9
	——Naphtha	644.3	C6-C8 components	770.5
			Others	961.5
	Total input and output: 4364.8
Catalytic cracking
	Table S1.2.4 Mass calculation results of catalytic cracking
	Input	Results (10kt)	Output	Results (10kt)
	Naphtha	952	Propylene	952
Reforming
	Table S1.2.5 Mass calculation results of reforming
	Input	Results (10kt)	Output	Results (10kt)
	Naphtha	2469.1	BTX	2191.4
			Others	277.7
Dehydrogenation
	Table S1.2.6 Coefficients of dehydrogenation
	Reactions	Coefficient	Uncertainty range	Reference/Note
	C3H8 → C3H6 + H2	1.18	0.05	Coefficient ref: [3]; Uncertainty ref: Step 4.
	C4H8 + 0.5 O2 → C4H6 + H2O	1.165	0.05	Coefficient ref: [4]; Uncertainty ref: Step 4.
	Table S1.2.7 Mass calculation results of dehydrogenation
	Input	Results (10kt)	Output	Results (10kt)
	C3H8	495.6	C3H6	420
			H2	22.5
			loss	53.1
	C4H8	46	C4H6	39.5
	O2	13.1	H2	14.8
			loss	4.9

## Sheet: 1.3
Notes: · The 'Results' means the calculation results for material mass of the inputs and outputs of the corresponding process. · The 'Coefficient' means the amount of raw material consumed per unit of product produced through the corresponding process, and corresponds to Qij in the section of Method in this paper. · The 'Purity of feedstock' means the percentage of pure chemical (certain formula)…
Ammonia
	Table S1.3.1 Coefficients of ammonia production
	Reactions	Coefficient	Reference	Purity of feedstock	Reference	Uncertainty range	Reference
	6CH0.723 + 6H2O + 3O2 + 2.723N2 → 5.446NH3 + 6CO2	1.25	34	0.723	21	0.129	（1）
	6CH3.886 + 12H2O + 7.886N2 → 15.772NH3 + 6CO2	0.65	[30]/[31]	0.944	24	0.136	（1）
	Table S1.3.2 Mass calculation results of ammonia production
	Input	Results (10kt)		Output		Results (10kt)
	CH0.723	5348.3		NH3		4278.6
	H2O	5463.3		CO2		13354.8
	O2	3237.5		loss		272.6
	N2	3856.9
	CH3.886	878.2		NH3		1351.2
	H2O	1873.6		CO2		2292
	N2	2394.9		loss		1505.6
Methanol
	Table S1.3.3 Coefficients of methanol production
	Reactions	Coefficient	Reference	Purity of feedstock	Reference	Uncertainty range	Reference
	6CH0.723 + 3O2 + 3.277H2O → 2.723CH4O + 3.277CO2	1.9	39	0.723	21	0.182	（1）
	7.886CH3.886 + 6H2O + 3.772O2 → 7.886CH4O + 5.658H2O	0.67	[30]/[31]	0.944	24	0.27	（1）
	CH4 + 2H2 + 1.5O2 → CH4O + 2H2O	0.9	32	0.95	23	0.133	（1）
	Table S1.3.4 Mass calculation results of methanol production
	Input	Results (10kt)		Output		Results (10kt)
	CH0.723	7584.2		CH4O		3972.8
	O2	6853.8		CO2		10294.2
	H2O	4211.3		loss		4346.4
	CH3.886	370.6		CH4O		553.2
	H2O	300.8		H2O		283.6
	O2	462.2		loss		296.8
	CH4	452.6		CH4O		502.9
	H2			H2O		770.1
	O2	1026.8		loss		206.4
Ethylene glycol
	Table S1.3.5 Coefficients of ethylene glycol production
	Reactions	Coefficient	Reference	Purity of feedstock	Reference	Uncertainty range	Reference
	24CH0.723 + 14.723O2 + 13.108H2O → 5.446C2H6O2 + 13.108CO2 + 5.446H2O	2.5	53	0.723	21	0.277	（1）
	Table S1.3.6 Mass calculation results of ethylene glycol production
	Input	Results (10kt)		Output		Results (10kt)
	CH0.723	1202.4		C2H6O2		481
	O2	1339.5		CO2		1639.8
	H2O	670.8		H2O		278.7
				loss		813.3
Hydrogen, Carbon monoxide and Synthetic gas
	Table S1.3.7 Coefficients of hydrogen, carbon monoxide and synthetic gasl production
	Reactions	Coefficient	Reference	Purity of feedstock	Reference	Uncertainty range	Reference
	2CH0.723 + 2H2O + O2 → 2.723H2 + 2CO2	N/A	N/A	0.723	21	0.05	（4）
	4CH0.723 + 2.723O2 → 4CO + 1.446H2O	N/A	N/A	0.723	21	0.05	（4）
	6CH0.723 + 3O2 + 3.277H2O → 2.723 (CO + 2H2) + 3.277CO2	N/A	N/A	0.723	21	0.05	（4）
	Table S1.3.8 Mass calculation results of hydrogen, carbon monoxide and synthetic gasl production
	Input	Results (10kt)		Output		Results (10kt)
	CH0.723	256.4		H2		39.6
	H2O	261.9		CO2		640.1
	O2	232.8		loss		71.3
	CH0.723	192.4		CO		305.7
	O2	237.8		H2O		71
				loss		53.5
	CH0.723	229.4		(CO+2H2)		189.1
	O2	208.3		CO2		312.9
	H2O	128		loss		63.8
Methanol to Olefin
	Table S1.3.9 Coefficients of methanol to olefin process
	Reactions	Coefficient	Reference	Purity of feedstock	Reference	Uncertainty range	Reference
	MTO (ethylene:propylene =1:1)	2.57	[26]/[29]	N/A	N/A	0.125	（1）
	MTP (propylene)	3.21	29	N/A	N/A	0.091	（1）
	Table S1.3.10 Mass calculation results of methanol to olefin process
	Input	Results (10kt)		Output		Results (10kt)
	CH4O	936.4		C2H4		364.4
				H2O		526.7
				loss		45.3
	CH4O	2013.8		C3H6		700
				H2O		1132.8
				loss		181

## Sheet: 1.4
Notes: · The 'Results' means the calculation results for material mass of the inputs and outputs of the corresponding process. · The 'Coefficient' means the amount of raw material consumed per unit of product produced through the corresponding process, and corresponds to Qij in the section of Method in this paper. · The 'Purity of feedstock' means the percentage of pure chemical (certain formula)…
Calcium carbide
	Table S1.4.1 Coefficients of carbide production
	Reactions	Coefficient	Reference	Purity of feedstock	Reference	Uncertainty range	Reference
	CaCO3 + 3C + 0.5O2 → CaC2 + 2CO2	2	1	N/A	N/A	0.215	（1）
		0.6	1	0.932	22	N/A	N/A
	Table S1.4.2 Mass calculation results of carbide production
	Input	Results (10kt)		Output		Results (10kt)
	CaCO3	5346		CaC2		2673
	C	1603.8		CO2		3650.8
	O2	663.8		loss		1289.8
Coking
	Table S1.4.3 Coefficients of coking
	Reactions	Coefficient	Reference	Purity of feedstock	Reference	Uncertainty range	Reference
	Coking (mass allocation)	1.222	2	0.723	21	0.225	（1）
	Table S1.4.4 Mass calculation results of coking
	Input	Results (10kt)		Output		Results (10kt)
	CH0.723	2875.21	2875.21	coke		1603.8
				coke oven gas		452.6
				benzene		296
				loss		522.9
Vinyl acetate
	Table S1.4.5 Coefficients of methane-based vinyl acetate production
	Reactions	Coefficient	Reference	Purity of feedstock	Reference	Uncertainty range	Reference
	Natural gas to acetylene: 180CH4 + 121O2 → 32C2H2 + 14CO2 + 102CO + 216H2 + 112H2O	N/A	N/A	N/A	N/A	0.05	（4）
	Acetylene to vinyl acetate: C2H2 + C2H4O2 → C4H6O2	N/A	N/A	0.944	24	0.05	（4）
	Table S1.4.6 Mass calculation results of methane-based vinyl acetate production
	Input (Natural gas to acetylene)	Results (10kt)		Output (Natural gas to acetylene)		Results (10kt)
	CH4	37.6		C2H2 (from natural gas)		10.2
	O2	47.7		CO2		7.6
				CO		35.2
				H2		5.3
				H2O		24.8
				loss		2.1
	Input (Acetylene to vinyl acetate)	Results (10kt)		Output (Acetylene to vinyl acetate)		Results (10kt)
	C2H2 (to vinyl acetate)	53.9		C4H6O2		167.5
	C2H4O2	120.6		loss		7
						.

## Sheet: 2 Split for hydrocarbons
	Table S2.0.1 Fuel-use and feedstock-use of fossil hydrocarbons
	Fossil hydrocarbons	Use level 1	Use level 2	Use level 3	Value (10kt)	Reference
	coal	Total	——	——	386532	[2]
		Direct consumption	Total	——	91681	[2]
		Loss	Total	——	12636.8	[2]
		Conversion	Total	——	281405	[2]
			Coking	Total	58910.2	[2]
				Coke to steel	3039	Calculated
				Coke to calcium carbide	1603.8	Calculated
				Coke to others	38525.6	Calculated
				Coke oven gas to methanol	452.592	Calculated
				Coke oven gas to others	3345.68	Calculated
				Beneze	295.963	Calculated
				Other products	11647.6	Calculated
			To refinery or to liquefaction	Total	1568.3	[2]
			Gasification	Total	710.1	[1]
			Hydrogen	Total	256.362	Calculated
			Combined heat and power (CHP)	Total	220217	Calculated
				Heat and electricity	205440	Calculated
				Syngas to ammonia	5348.31	Calculated
				Syngas to methanol	7548.23	Calculated
				Syngas to glycol	1202.4	Calculated
				Syngas to butyl alcohol	229.436	Calculated
				Syngas to acetate	192.371	Calculated
		Export	——	——	808.8	[2]
	Oil	Total	——	——	59395	[2]
		Direct consumption	Total	——	364.7	[2]
		Loss	Total	——	46	Calculated
		Refining&Chemical	Total	——	58498.2	Calculated
			Electricity	——	294.8	[2]
			Heat	——	522.6	[2]
			Gasification	——	4.7	[2]
			Gasoline	——	13276.2	[1]
			Diesel fuel	——	18318	[1]
			Kerosene	——	4230.9	[1]
			Fuel oil	——	2693.4	[1]
			LPG	Total	3677.3	[1]
				Fuel	2575.69	Calculated
				Cracking	1101.61	Calculated
			Naphtha	Total	3401.2	[1]
			Petroleum asphalt	Total	2721.7	[1]
			Petroleum coke	Total	3980	[1]
			Other feedstock for ethylene	Total	3720.5	Calculated
			Loss in refining	Total	1656.9	[2]
		Export	——	——	486.1	[2]
	Gas	Total	——	——	18391	Calculated
		Industry	——	——	5451.99	Calculated
		Residential	——	——	6722	Calculated
		Electricity	——	——	3063	Calculated
		Chemical industry	Total	——	1958.99	Calculated
			Fuel	——	672.569	Calculated
			Feedstock	——	1286.43	Calculated
		Other	——	——	942.015	Calculated
		Export	——	——	253	Calculated

## Sheet: 3 Connect Node Chemicals
Contents for 3 Connect Platform Compounds with Downstream Production
3.1 Downstream Chemicals
3.2 Production process reaction description and coefficients
3.3 Mass calculation results of the downstream production process

## Sheet: 3.1
	Table S3.1.1 Downstream chemicals
	No	Category	Chemicals	Yield (10kt)	Import (10kt)	Export (10kt)	HS code	Reference/Note
	1	First tier	polyethylene	1472.4	1179.4	24.7	39021000	Yield from [1]; Import/export data from [5]
	2	First tier	vinyl chloride	1729.5	81.2	2.6	29032100	The yield is calculated from the mass of VC required to produce PVC; Import/export data from [5]
	3	First tier	ethylene glycol	803.2	875	1.8	29053100	The yield is calculated from the mass of EG required to produce PET; Import/export data from [5]
	4	First tier	epoxyethane	214.8	0	0	29101000	Yield from [1]; Import/export data from [5]
	5	First tier	polypropylene	1900.5	317.8	29.6	39021000	Yield from [1]; Import/export data from [5]
	6	First tier	acrylonitrile	200.3	27.1	1	29261000	Yield from [1]; Import/export data from [5]
	7	First tier	epoxypropane	266.1	23.3	0.4	29102000	Yield from [1]; Import/export data from [5]
	8	First tier	1-butanol	144.3	27.8	2.1	29051300	Yield from [1]; Import/export data from [5]
	9	First tier	2-ethylhexanol	185.5	15.3	3.2	29051690	Yield from [1]; Import/export data from [5]
	10	First tier	polybutadiene	92	26.8	4.2	40022010	Yield from [7]; Import/export data from [5]
	11	First tier	methyl tert-butyl ether	1165.5	20.6	7.6	29091990	Yield from [13]; Import/export data from [5]
	12	First tier	styrene	684.9	321.2	6.3	29025000	Yield from [1]; Import/export data from [5]
	13	First tier	cyclohexanone	334	1.1	2.7	29142200	Yield from [8]; Import/export data from [5]
	14	First tier	phenol	170	36.6	5.7	29071110	Yield from [9]; Import/export data from [5]
	15	First tier	acetone	109.5	49.5	2.2	29141100	Yield from [10]; Import/export data from [5]
	16	First tier	terephthalic acid	4160.2	54.4	52.4	29173611	The yield is calculated from the mass of PTA required to produce PET; Import/export data from [5]
	17	First tier	phthalic anhydride	168.3	4	1.1	29173500	Yield from [12]; Import/export data from [5]
	18	First tier	formaldehyde	2437.5	0	0.8	29121100	Yield from [1]; Import/export data from [5]
	19	First tier	acetic acid	621.3	1.6	45.7	29152190	Yield from [1]; Import/export data from [5]
	20	First tier	dimethyl ether	300	0	0.4	29091910	Yield from [13]; Import/export data from [5]
	21	First tier	urea	5643.8	11.5	465.6	31021000	Yield from [1]; Import/export data from [5]
	22	First tier	monoammonium phosphate	1895.8	4.6	271.2	31054000	Yield from [1]; Import/export data from [5]
	23	First tier	diammonium phosphate	1502.4	0	640	31053000	Yield from [1]; Import/export data from [5]
	24	First tier	nitric acid	878	13.1	2.3	28080000	The yield is calculated from the mass of nitric acid required to produce ammonium nitrate [REF]; Import/export data from [5]
	25	Second tier	polyvinyl chloride	1790.2	100.2	110.3	39042100	Yield from [1]; Import/export data from [5]
	26	Second tier	polystyrene	560	74.3	33.1	39031100	The yield is extrapolated from previous years’ data; Import/export data from [5]
	27	Second tier	polyacrylonitrile	71.9	14.7	4.6	55013000	Yield from [1]; Import/export data from [5]
	28	Second tier	polyethylene terephthalate	4811.8	25.8	247.9	39206200	Yield from both [1] and [60]; Import/export data from [5]
	29	Second tier	acrylonitrile butadiene styrene	359.4	178.9	3.5	39033010	Yield from [1]; Import/export data from [5]
	30	Second tier	polyether polyol	267.8	52.9	50.2	39072090	Yield from [1]; Import/export data from [5]
	31	Second tier	methylene diphenyl diisocyanate	241.8	30.5	65.8	29291030	Yield from [1]; Import/export data from [5]
	32	Second tier	toluene diisocyanate	86.5	4.3	11.1	29291010	Yield from [1]; Import/export data from [5]
	33	Second tier	caprolactam	236.3	23.7	0.5	29337100	Yield from [58]; Import/export data from [5]
	34	Second tier	bisphenol A	105.2	43.5	0.4	29072300	Yield from [14]; Import/export data from [5]
	35	Second tier	styrene-butadiene rubber	110	41.1	2.8	40021911	Yield from [1]; Import/export data from [5]
	36	Second tier	styrene-butadiene-styrene	70.4	4.3	2.7	40021913	Yield from [7]; Import/export data from [5]
	37	Second tier	phenol formaldehyde resin	115.6	10.4	10	39094000	Yield from [15]; Import/export data from [5]
	38	Second tier	vinyl acetate	212	22.9	15.5	29153200	Yield from [1]; Import/export data from [5]
	39	Second tier	urea-formaldehyde	950.9	0	0	39091000	The yield is calculated from the mass of urea and formaldehyde used to produce UF; No import and export data, so we assume those are both 0
	40	Second tier	ammonium nitrate	555.5	0	20.3	31023000	Yield from [16]; Import/export data from [5]
	41	Second tier	ammonium chloride	1312	0.4	123.2	28271010	Yield from [64]; Import/export data from [5]
	42	Second tier	ammonium bicarbonate	783	0	14.6	28369940	Yield from [1]; Import/export data from [5]
	43	Second tier	ammonium sulphate	860	0	584.4	31022100	Yield from [65]; Import/export data from [5]
	44	Second tier	dioctyl phthalate	130	16.7	0.7	29173200	Yield from [17]; Import/export data from [5]
	45	Third tier	polyurethane	537.7	2.4	6.1	39095000	Yield from [1]; Import/export data from [5]
	46	Third tier	nylon 6	252	36.5	10.5	54021910	Yield from [18]; Import/export data from [5]
	47	Third tier	polycarbonate	63	138.5	28.8	39074000	Yield from [19]; Import/export data from [5]
	48	Third tier	polyvinyl alcohol	78.7	4.1	13.3	39053000	Yield from [20]; Import/export data from [5]

## Sheet: 3.2
Notes: · The 'Proportion' here means what proportion of the product is produced by the corresponding process, and corresponds to Rij in the section of Method in this paper. For example, the '80%' in the first row indicates that 80% of the ethylene is produced by steam cracking process. · The 'Coefficient' has two representations, corresponding to different meanings and computational procedures: W…
	Table S3.2.1 Production process reaction description and coefficients
	No	Process reaction	Chemical equation	Proportion	Refernce	Coefficient	Reference/Note	Uncertainty range	Refernce
	1	Addition polymerization	nC2H4 → (C2H4)n	1	1	1.01	3	0.01	(2)
	2	Oxychlorination	4C2H4 + 2Cl2 + O2 → 4C2H3Cl + 2H2O	0.2	17	0.456	3	0.05	(4)
	3	Displacement-Addition	CaC2 + 2H2O + HCl → C2H3Cl + Ca(OH)2	0.8	17	1.42	17	0.1	(3)
	4	Oxidation-Hydration	2C2H4 + O2 + 2H2O → 2C2H6O2	0.74	1	0.515	4	0.05	(4)
	5	Epoxidation	2C2H4 + O2 → 2C2H4O	1	1	0.714	4	0.05	(4)
	6	Addition polymerization	nC3H6 → (C3H6)n	1	1	1.008	3	0.01	(2)
	7	Ammonia oxidation	2C3H6 + 2NH3 + 3O2 → 2C3H3N + 6H2O	1	1	1.174	35/36	0.05	(4)
	8	Chlorohydrination	C3H6 + Cl2 + Ca(OH)2 → C3H6O + CaCl2 + H2O	0.85	37	0.941	4	0.05	(4)
	9	Co-oxidation	C6H6 + C2H4 + C3H6 + O2 → C8H8 + C3H6O + H2O	18%-15%	37	0.82	[74]	0.05	(4)
	10	Carbonylation	C3H6 + CO + 2H2 → C4H10O	1	1	0.04	57	0.05	(4)
	11	Carbonylation	2C3H6 + 2CO + 4H2 → C8H18O + H2O	1	1	0.04	57	0.05	(4)
	12	Polymerization	nC4H6 → (C4H6)n	1	1	1.01	[74]	0.01	(2)
	13	Addition	CH4O + C4H8 → C5H12O	1	1	0.367	[74]	0.05	(4)
	14	Addition- Dehydrogenation	C6H6 + C2H4 → C8H8 + H2	0.85	37	0.781	[3]/[38]	0.05	(4)
	15	Reduction-Oxidation	C6H6 + 3H2 + O2 → C6H10O + H2O	0.56	8	0.993	39	0.05	(4)
	16	Reduction-Oxidation	C6H6 + 2H2 + H2O → C6H10O + H2	0.44	8	1.05	39	0.05	(4)
	17	Co-oxidation	C6H6 + C3H6 + O2 → C6H6O + C3H6O	100-100%	1	0.92	9	0.05	(4)
	18	Oxidation	C8H10 + 3O2 → C8H6O4 + 2H2O	1	1	0.663	[3]/[4]	0.05	(4)
	19	Oxidation	C8H10 + 3O2 → C8H4O3 + 3H2O	1	1	1.14	40	0.05	(4)
	20	Oxidation	2CH4O + O2 → CH2O + 2H2O	1	1	0.401	26	0.05	(4)
	21	Carbonylation	CH4O + CO → C2H4O2	1	1	0.54	[3]/[4]	0.05	(4)
	22	Condensation	2CH4O → C2H6O + 2H2O	1	1	1.42	26	0.05	(4)
	23	Condensation	2NH3 + CO2 → CH4ON2 + H2O	1	1	0.575	41	0.1	(3)
	24	Addition	NH3 + H3PO4 → NH6PO4	1	1	0.153	42	0.1	(3)
	25	Addition	2NH3 + H3PO4 → N2H9PO4	1	1	0.264	43	0.1	(3)
	26	Oxidation	2NH3 + 4O2 + H2O → 2HNO3 + 3H2O	1	1	0.282	44	0.1	(3)
	27	Addition polymerization	nC2H3Cl → (C2H3Cl)n	1	1	1.01	3	0.01	(2)
	28	Addition polymerization	nC8H8 → (C8H8)n	1	1	1.01	3	0.01	(2)
	29	Addition polymerization	nC3H3N → (C3H3N)n	1	1	1.074	1	0.05	(4)
	30	Condensation polymerization	n(C8H6O4) + n(C2H6O2) → (C10H8O4)n + 2n(H2O)	1	1	0.865	1	0.05	(4)
	31	Addition polymerization	n(C3H3N) + m(C4H6) + l(C8H8) → (C3H3N)n(C4H6)m(C8H8)l	1	1	0.361	7	0.05	(4)
	32	Addition polymerization	n(C2H4O) + m(C3H6O) + l(C2H6O2) → (C2H4O)n(C3H6O)m(C2H6O2)l	1	1	0.15	1	0.05	(4)
	33	Carbonylation	2C6H6 + 2HNO3 + 6H2 + HCHO + 2COCl2 → C15H10O2N2 + 7H2O + 4HCl	1	1	0.555	46	0.05	(4)
	34	Carbonylation	C7H8 + 2HNO3 + 6H2 + 2COCl2 → C9H6O2N2 + 6H2O + 4HCl	1	1	0.933	46	0.05	(4)
	35	Beckmann rearrangement	C6H10O + 3NH3 + H2O2 + H2SO4 → C6H11ON + 2H2O + N2H8SO4	100%-33%	Calculated	0.9	8	0.05	(4)
	36	Condensation	2C6H6O + C3H6O → C15H16O2 + H2O	1	1	0.836	3	0.05	(4)
	37	Addition polymerization	n(C4H6) + m(C8H8) → (C4H6)n(C8H8)m	1	1	0.588	[7]/[45]	0.05	(4)
	38	Addition polymerization	n(C4H6) + m(C8H8) → (C4H6)n(C8H8)m	1	1	0.522	[7]/[45]	0.05	(4)
	39	Condensation polymerization	n(C6H6O) + m(CH2O) → (C6+m/nH6O)n + m(H2O)	1	1	0.42	[1]/[9]/[10]	0.05	(4)
	40	Displacement-Addition	CaC2 + 2H2O + C2H4O2 → C4H6O2 + Ca(OH)2	0.64	1	1.01776	[48]/[49]	0.05	(4)
	41	Oxidation-Addition	2C2H4 + 2C2H4O2 + O2 → 2C4H6O2 + 2H2O	0.21	1	0.98	67	0.05	(4)
	42	Condensation polymerization	nCH4ON2 + mCH2O → (C1+m/nH4ON2)n + mH2O	1	1	0.145	[1]	0.05	(4)
	43	Addition	NH3 + HNO3 → N2H4O3	1	1	0.22	50	0.05	(4)
	44	Metathesis	NaCl + NH3 + CO2 + H2O → NaHCO3 + NH4Cl	1	1	0.317805	Calculated	0.1	(3)
	45	Addition	NH3 + CO2 + H2O → NH5CO3	1	1	0.215027	Calculated	0.1	(3)
	46	Addition	2NH3 + H2SO4 → N2H8SO4	0.67	Calculated	0.12869	Calculated	0.1	(3)
	47	Condensation	C8H4O3 + 2C8H18O → C24H38O4 + H2O	1	1	0.38	54	0.05	(4)
	48	Addition	x(C2H4O)n(C3H6O)m + yC15H10O2N2 + zC9H6O2N2 → ((C2H4O)n(C3H6O)m)x(C15H10O2N2)y(C9H6O2N2)z	1	1	1	[1]	0.05	(4)
	49	Addition	nC6H11ON → (C6H11ON)n	1	1	1	[1]	0.05	(4)
	50	Condensation	n(C15H16O2) + n(COCl2) → (C16H14O3)n + 2n(HCl)	1	1	0.4	55	0.05	(4)
	51	Condensation	nC4H6O2 + nCH4O → (C2H4O)n + nC3H6O2	1	1	2	56	0.05	(4)

[truncated: 5 more sheets: 3.3, 4 Trace PM and FI, 5 CO2 mitigation potential, 6 Emission intensity comparison, Reference]
